# Supplementary material for: Staphylococcus aureus Small Colony Variants (SCVs): News From a Chronic Prosthetic Joint Infection
Source: Front Cell Infect Microbiol. 2019 Oct 22;9:363. doi: 10.3389/fcimb.2019.00363 (PMC6817495; doi:10.3389/fcimb.2019.00363)
Supplement: Supplementary file 3 [file Table_3.xlsx]

## Sheet: Methylome
position in WT strain ST20130944	region	comment
2090145	yolD like family protein
2090743	exported protein
2091475	acyl-coenzyme A:6-aminopenicillanic acid acyl-transferase
2092597	exported protein
2093570	membrane protein
2094854	thioredoxin
2097184	membrane protein	Up-stream ABC transporter
2098736	intergenic
2101503	transposase IS4 family	transposase
2101802	transposase IS4 family	transposase
2105710	intergenic	φSa2 region
2108735	bacterial SH3 domain protein	φSa2 region
2112580	intergenic	φSa2 region
2114219	phage minor structural protein	φSa2 region
2114276	phage minor structural protein	φSa2 region
2114855	phage minor structural protein	φSa2 region
2116571	phage minor structural protein	φSa2 region
2247047	Thiamine-phosphate synthase	thiamine biosynthetic process
2267003	translation factor SUA5	double-stranded RNA binding
