# Supplementary material for: Staphylococcus aureus Small Colony Variants (SCVs): News From a Chronic Prosthetic Joint Infection
Source: Front Cell Infect Microbiol. 2019 Oct 22;9:363. doi: 10.3389/fcimb.2019.00363 (PMC6817495; doi:10.3389/fcimb.2019.00363)
Supplement: Supplementary file 5 [file Table_5.xlsx]

## Sheet: RNA-Seq ncRNAs
SRD identifier	Other names	Log Fold Change, FDR<0.05	Regulation	Comment	Sequences conservation	Author References	Experimental evidence	sRNA Category	Internal coding capacity
srn_1490	RsaOI ; Sau6477 ; Teg47 ; sRNA131	-3.25798587446106	Down-regulated		conserved in S. aureus	Bohn et al.2010, Abu-Qatouseh et al.2010, Beaume et al.2010 and Howden BP et al.2013	Northern_Blot	trans-encoded RNA
srn_3270	sRNA259	-3.46933566266317	Down-regulated	3' UTR of SAA6008_01619	conserved in S. aureus and predicted in S argenteus	Howden BP et al.2013	RNAseq	cis-acting_regulator	Predicted
srn_3280	sRNA260	-4.46150230560682	Down-regulated		conserved in S. aureus	Howden BP et al.2013	RNAseq	trans-encoded RNA	Predicted
srn_4840	RsaOV ; Sau40 ; sRZV	-3.20708917135044	Down-regulated		conserved in S. aureus	Bohn et al.2010 and Abu-Qatouseh et al.2010	Northern_Blot
srn_5020	sRNA401	-4.1474835592803	Down-regulated	antisense to SAA6008_02690 and arcC	conserved in S. aureus	Howden BP et al.2013	RNAseq	antisense
srn_0480	Sau6717	-2.91869140723296	Down-regulated	predicted in MRSA252			none
srn_0490	Sau55	-2.7802701630432	Down-regulated				none
srn_1500	Sau6667	-2.44059116453822	Down-regulated				none
srn_2680	Sau6041	-2.32333369759553	Down-regulated				none
srn_4400	sRNA357	-2.38793185574992	Down-regulated	predicted in MRSA252			none
srn_5120	Sau5995	-1.93767273495555	Down-regulated	predicted in MRSA252			none
Srn_1930	RsaOF ; sRNA164	-2.15598270698975	Down-regulated	predicted in JKD6008			none
srn_1020	sRNA90	2.62220129011082	Up-regulated	antisense to SAA6008_00438, in vSa_alpha pathogenicity island	conserved in S. aureus	Howden BP et al.2013	RNAseq	antisense
srn_1070	Sau41	2.82495399381932	Up-regulated		conserved in S. aureus	Abu-Qatouseh et al.2010	Northern_Blot
srn_1900	Sau15	2.37930320347058	Up-regulated		conserved in S. aureus	Abu-Qatouseh et al.2010	Northern_Blot		Predicted
srn_1990	Teg40as ; sRNA170	3.7290110095269	Up-regulated	partially antisense to SAA6008_00813 (5' extremity)	conserved in S. aureus	Beaume et al.2010 and Howden BP et al.2013	RNAseq	antisense	Predicted
srn_2000	Sau81	3.28560221132051	Up-regulated		conserved in S. aureus	Abu-Qatouseh et al. 2010	RNAseq		Predicted
srn_3840	sprG1 ; sRNA310	13.0825860673374	Up-regulated	3' UTR of sep, antisense to Teg154, in phage phiSa3 like	conserved in S. aureus and predicted in Staphylococcus Bacteriophages	Pichon et Felden. 2005, Pinel-Marie et al.2014 and Howden BP et al.2013	Northern_Blot	Type I Toxin-antitoxin module ; cis-acting regulator	YES
srn_3910	RNAIII ; sRNA317	4.39770980838483	Up-regulated		conserved in Staphylococcus	Novick RP et al.1993 Morfeldt et al, 1995, Boisset et al, 2007, Chevalier et al, 2010, Liu et al, 2011, Chunhua M, Howden BP et al.2013 Chabelskaya et al, 2014 and Yan et al.2014	Northern_Blot ; RT-PCR	Trans-acting and coding RNA (delta-hemolysin)	YES
srn_4170	Sau23	2.69235029786088	Up-regulated		conserved in S. aureus	Abu-Qatouseh et al. 2010	RNAseq
srn_4940	sRNA396	4.91190186088609	Up-regulated	5' UTR of SAA6008_02662	conserved in S. aureus	Howden BP et al.2013	RNAseq	Cis-acting regulator	Predicted
srn_0340	Sau6442	3.56930627230353	Up-regulated	predicted in SA MRSA252			none
srn_0350	sRNA2	3.46146561137265	Up-regulated	predicted in SA MRSA252			none
srn_0360	Teg17as	3.59061448157135	Up-regulated	predicted in SA MRSA252			none
srn_0790	Sau6657	4.5778057309713	Up-regulated	predicted in SA MRSA252			none
srn_0820	sRNA57	1.9905041475365	Up-regulated	predicted in SA MRSA252			none
srn_0830	sRNA58	2.05849695189303	Up-regulated	predicted in SA MRSA252			none
Srn_1930.6	RsaOF	2.24539032873658	Up-regulated	predicted in JKD6008			none
srn_2280	Sau6751	2.4612625812624	Up-regulated	predicted in SA N315			none
srn_3440	Sau612	2.23846610333672	Up-regulated	predicted in SA MRSA252			none
srn_4350	sRNA353	2.03056991937737	Up-regulated	predicted in SA MRSA252			none
srn_4640	Sau64	2.48608988969952	Up-regulated	predicted in SA N315			none
srn_4660	sRNA3	2.2272907047592	Up-regulated	predicted in SA MRSA252			none
srn_4900	sRNA394	2.22881303631038	Up-regulated	predicted in SA MRSA252			none
srn_4960	Sau659	2.23966276069231	Up-regulated	predicted in SA MRSA252			none
